# Supplementary material for: Experimental and Machine-Learning-Assisted Design of Pharmaceutically Acceptable Deep Eutectic Solvents for the Solubility Improvement of Non-Selective COX Inhibitors Ibuprofen and Ketoprofen
Source: Molecules. 2024 May 14;29(10):2296. doi: 10.3390/molecules29102296 (PMC11124057; doi:10.3390/molecules29102296)
Supplement: Supplementary file 1 [file molecules-29-02296-s001.zip]

Archive with 1 entries (1 files):
- molecules-3009308-supplementary.pdf
